# Supplementary material for: Combining Phenolization Treatment with the Mannich Reaction for Modification of Kraft Lignin to Produce Highly Efficient Lignin-Based Nitrogen Fertilizer
Source: Polymers (Basel). 2026 May 23;18(11):1281. doi: 10.3390/polym18111281 (PMC13259078; doi:10.3390/polym18111281)
Supplement: Supplementary file 1 [file polymers-18-01281-s001.zip]

Archive with 1 entries (1 files):
- polymers-4299251-supplementary.pdf
